# Supplementary material for: Transformation of financial institutions grants from the government to inclusive financial institutions in Indonesia
Source: PLoS One. 2023 Jun 23;18(6):e0286482. doi: 10.1371/journal.pone.0286482 (PMC10289368; doi:10.1371/journal.pone.0286482)
Supplement: S1 Data — (XLS) [file pone.0286482.s001.xls]

## Sheet: RapScores
Attributes > Red Sea Fisheries V	Abbreviation	Bentuk Lembaga Keuangan	Legality	Asset	Organization and incentive	Type of business and customer loan interest per month	Other costs except for interest	Business implementation	Number of member development average (2013-2021)	Source of income development average	Spending	The development of capital and bad debts
Sendang Mulyo	SM	koperasi LKMA	3.47619	2.14286	2.625	4	2.66667	2.71429	3.33333	2.8	4	3
Mojo Agung Sejahtera	MAS	koperasi LKMA	4.85714	3.71429	3.70833	3	3	4.28571	4.33333	3.83333	1	4.5
Taman Sari	TS	koperasi Tani Agribisnis	4.61905	3.57143	3.70833	4	5	4	1	2	3.5	1.5
Anugerah Tani Makmur	ATM	koperasi LKMA	4.95238	4.14286	4.25	4.5	4.33333	4.42857	4.33333	3.16667	3.5	3
Blorok Makmur Sejahtera	BMS	koperasi LKMA	4.95238	3.14286	3.41667	4	4.33333	4.42857	2.66667	3.16667	2	3.5
Reference fisheries:
GOOD	1		5	5	5	5	5	5	5	5	5	5
BAD	2		0	0	0	0	0	0	0	0	0	0
UP	3		5	5	5	5	5	0	0	0	0	0
DOWN	4		0	0	0	0	0	5	5	5	5	5
Anchor Fisheries:	1		5	5	5	5	5	5	5	5	5	0
	2		5	5	5	5	5	5	5	5	0	0
	3		5	5	5	5	5	5	5	0	0	0
	4		5	5	5	5	5	5	0	0	0	0
	5		5	5	5	5	0	0	0	0	0	0
	6		5	5	5	0	0	0	0	0	0	0
	7		5	5	0	0	0	0	0	0	0	0
	8		5	0	0	0	0	0	0	0	0	0
	9		0	0	0	0	0	0	0	0	0	5
	10		0	0	0	0	0	0	0	0	5	5
	11		0	0	0	0	0	0	0	5	5	5
	12		0	0	0	0	0	0	5	5	5	5
	13		0	0	0	0	5	5	5	5	5	5
	14		0	0	0	5	5	5	5	5	5	5
	15		0	0	5	5	5	5	5	5	5	5
	16		0	5	5	5	5	5	5	5	5	5
DEFAULT 95% probability scoring error limits
set at 20% of full attribute scale
Error limit above or below score			0.204311	0.214709	0.214215	0.211572	0.209747	0.210229	0.211372	0.216707	0.213476	0.213899
(assumes 0 mean Normal error distribution)

## Sheet: RapAnalysis
	2D MDS Results			Rotated			& Flipped & Scaled
Sendang Mulyo	-0.0237705	0.112964		0.060713	-0.0981829		55.1967	-1.68142
Mojo Agung Sejahtera	-0.332299	0.0582981		0.332353	0.0579902		63.6322	3.2598
Taman Sari	-0.333379	-0.205723		0.243726	0.306694		60.88	11.1286
Anugerah Tani Makmur	-0.646746	0.0507999		0.625575	0.171807		72.7378	6.86088
Blorok Makmur Sejahtera	-0.317587	-0.0146552		0.293745	0.121614		62.4333	5.27283
GOOD	-1.39887	0.552838		1.50348	-0.0450397		100	0
BAD	1.63005	-0.54052		-1.71674	-0.0450397		0	0.0964836
UP	-0.44999	-1.46656		-0.0746797	1.53222		50.9923	50
DOWN	0.592774	1.51727		-0.042405	-1.6284		51.9945	-50
ANCHORS:	-1.48281	0.0676999		1.41772	0.43978		97.3368	15.4359
	-1.41895	-0.42272		1.19113	0.879382		90.3005	29.3446
	-1.19765	-0.881631		0.827167	1.2359		78.998	40.6244
	-0.867205	-1.22824		0.398667	1.44971		65.6915	47.3895
	0.00257595	-1.54922		-0.528428	1.45632		36.9017	47.5985
	0.481467	-1.50097		-0.962488	1.24833		23.4225	41.0179
	0.938369	-1.29864		-1.32355	0.902895		12.2101	30.0885
	1.31566	-0.961755		-1.56405	0.457919		4.74188	16.0098
	1.66355	-0.0789397		-1.59153	-0.490572		3.88841	-13.9999
	1.60088	0.416858		-1.36424	-0.935638		10.9465	-28.0815
	1.37628	0.887194		-0.993297	-1.30178		22.4657	-39.6659
	1.03676	1.24833		-0.55133	-1.52618		36.1905	-46.7659
	0.126333	1.54535		0.405861	-1.49644		65.9149	-45.8249
	-0.349038	1.48077		0.831068	-1.2743		79.1192	-38.7965
	-0.792734	1.27327		1.17795	-0.928479		89.8913	-27.855
	-1.15367	0.93793		1.40359	-0.49051		96.8981	-13.9979
Stress =	0.176308		Iteration	Stress	Delta
Squared Correlation (RSQ) =	0.941951		1	0.237109	9e+20
Number of iterations =	2		2	0.237163	-5.3972e-05
Memory needed (words) =	5622
Return value (error if > 0)	0
Rotation angle (degrees) =	160.152
RAPFISH PARAMETERS USED FOR THIS ANALYSIS
# fisheries =	5
# reference fisheries =	4
# anchor fisheries =	16
Row# of 1st fishery =	2
Row# of GOOD fishery =	9
Row# of BAD fishery =	10
Row# of UP fishery =	11
Row# of DOWN fishery =	12
Column letter with fisheries names =	A
Row# of 1st anchor fishery =	13
# attributes =	10
Column letter of 1st attribute =	D

## Sheet: Distances
0	0	0	0	0	0	0	0	0	0	0	0	0	0	0	0	0	0	0	0	0	0	0	0	0
4.056	0	0	0	0	0	0	0	0	0	0	0	0	0	0	0	0	0	0	0	0	0	0	0	0
3.61072	6.31409	0	0	0	0	0	0	0	0	0	0	0	0	0	0	0	0	0	0	0	0	0	0	0
2.8888	2.44312	2.94122	0	0	0	0	0	0	0	0	0	0	0	0	0	0	0	0	0	0	0	0	0	0
2.55123	1.51806	2.07302	1.30896	0	0	0	0	0	0	0	0	0	0	0	0	0	0	0	0	0	0	0	0	0
7.30905	5.42224	8.2647	2.2728	5.06825	0	0	0	0	0	0	0	0	0	0	0	0	0	0	0	0	0	0	0	0
17.57	25.454	22.1063	30.0925	23.8213	44.9649	0	0	0	0	0	0	0	0	0	0	0	0	0	0	0	0	0	0	0
13.3901	15.286	7.2893	12.9489	10.9465	22.7161	22.2488	0	0	0	0	0	0	0	0	0	0	0	0	0	0	0	0	0	0
11.4889	15.5902	23.0817	19.4164	17.943	22.2488	22.7161	44.9649	0	0	0	0	0	0	0	0	0	0	0	0	0	0	0	0	0
8.2241	9.08245	6.43459	3.18785	6.89835	4.57526	40.3896	18.1408	26.824	0	0	0	0	0	0	0	0	0	0	0	0	0	0	0	0
10.9584	6.34813	8.25747	5.01073	5.98691	9.13246	35.8324	13.5836	31.3812	4.55719	0	0	0	0	0	0	0	0	0	0	0	0	0	0	0
11.522	8.85277	7.31823	6.26304	7.23923	13.8286	31.1362	8.88745	36.0774	9.25338	4.69619	0	0	0	0	0	0	0	0	0	0	0	0	0	0
13.0112	12.1292	4.63753	9.53946	7.53708	18.2965	26.6684	4.41962	40.5452	13.7212	9.16402	4.46783	0	0	0	0	0	0	0	0	0	0	0	0	0
13.6834	16.1659	11.6887	16.1751	14.1727	27.1155	17.8494	4.3994	40.5654	22.5402	17.983	13.2869	8.81902	0	0	0	0	0	0	0	0	0	0	0	0
16.3691	17.0612	14.3745	19.7561	16.8585	31.5918	13.3731	8.87568	36.0892	27.0165	22.4593	17.7631	13.2953	4.47628	0	0	0	0	0	0	0	0	0	0	0
16.5986	19.2791	16.5924	22.9683	18.5411	36.1806	8.78429	13.4645	31.5004	31.6053	27.0481	22.3519	17.8841	9.06506	4.58879	0	0	0	0	0	0	0	0	0	0
15.94	21.5182	18.5681	25.9977	19.7265	40.7906	4.17429	18.0745	26.8904	36.2153	31.6581	26.9619	22.4941	13.6751	9.19879	4.61	0	0	0	0	0	0	0	0	0
16.6549	21.7938	23.9364	29.1774	21.9912	40.3896	4.57526	26.824	18.1408	44.9649	40.4077	35.7115	31.2436	22.4246	17.9483	13.3596	8.74955	0	0	0	0	0	0	0	0
13.9206	24.5281	22.1135	27.3546	22.9026	35.8324	9.13246	31.3812	13.5836	40.4077	44.9649	40.2687	35.8008	26.9818	22.5055	17.9167	13.3067	4.55719	0	0	0	0	0	0	0
13.357	22.0235	23.0528	26.1022	21.6503	31.1362	13.8286	36.0774	8.88745	35.7115	40.2687	44.9649	40.497	31.678	27.2017	22.6129	18.0029	9.25338	4.69619	0	0	0	0	0	0
11.8678	18.7471	25.7335	22.8258	21.3524	26.6684	18.2965	40.5452	4.41962	31.2436	35.8008	40.497	44.9649	36.1458	31.6696	27.0808	22.4708	13.7212	9.16402	4.46783	0	0	0	0	0
11.1956	14.7103	18.6823	16.1902	14.7168	17.8494	27.1155	40.5654	4.3994	22.4246	26.9818	31.678	36.1458	44.9649	40.4886	35.8998	31.2898	22.5402	17.983	13.2869	8.81902	0	0	0	0
8.50988	13.8151	15.9965	12.6092	12.031	13.3731	31.5918	36.0892	8.87568	17.9483	22.5055	27.2017	31.6696	40.4886	44.9649	40.3761	35.7661	27.0165	22.4593	17.7631	13.2953	4.47628	0	0	0
8.28044	11.5971	13.7786	9.39701	10.3485	8.78429	36.1806	31.5004	13.4645	13.3596	17.9167	22.6129	27.0808	35.8998	40.3761	44.9649	40.3548	31.6053	27.0481	22.3519	17.8841	9.06506	4.58879	0	0
8.93901	9.358	11.8029	6.36758	9.16303	4.17429	40.7906	26.8904	18.0745	8.74955	13.3067	18.0029	22.4708	31.2898	35.7661	40.3548	44.9649	36.2153	31.6581	26.9619	22.4941	13.6751	9.19879	4.61	0

## Sheet: LeverageAttributes
55.1463	62.1854	58.5989	70.6627	60.544	100	0	43.196	58.9032	95.6588	86.5343	73.2319	58.6899	29.1454	16.0192	6.00742	0.903235	5.29135	14.2383	27.6623	42.4419	72.336	84.9295	94.2964	98.899
55.9138	63.323	59.5542	71.9014	62.4638	100	0	42.4314	60.3677	95.5744	86.4127	73.116	58.3622	27.5498	13.954	3.91085	3.91099	5.38807	14.5108	27.9684	43.0844	74.6578	88.0034	97.5718	97.5622
55.8238	63.4389	59.7482	71.8228	62.5096	100	0	42.4236	60.6609	96.1355	87.4692	74.3535	59.1767	26.6925	12.6135	12.6135	4.54055	4.92591	13.5551	26.8218	42.3509	75.8016	89.5675	89.5657	96.9842
53.9328	65.3942	59.2291	71.1135	61.3027	100	0	42.3978	60.8876	96.64	88.3946	75.2267	59.5556	26.6579	26.658	13.7188	4.95624	4.5452	12.7368	26.07	42.1752	76.1091	76.1095	88.4782	96.6853
55.9006	65.5877	56.6327	71.8314	60.3919	100	0	42.7382	60.9664	96.945	88.7495	75.3072	59.4589	42.9673	27.4091	13.9618	5.17896	4.4335	12.5741	26.2684	42.82	60.1453	75.4796	88.4214	96.6688
55.8487	61.7445	59.6316	71.5669	60.2429	100	0	59.6263	43.5732	97.0472	88.6356	74.9825	59.6243	43.154	27.0654	13.826	5.25911	4.38034	12.8621	26.8922	43.0543	59.9852	75.8634	88.6301	96.687
54.821	61.653	65.6937	72.0704	64.6516	100	0	59.7001	43.5761	97.1295	88.7761	75.9144	75.917	42.9604	27.183	14.2862	5.66594	4.32207	12.8539	26.3545	26.3544	60.5379	75.981	88.3822	96.5087
55.4047	63.4727	64.2947	75.748	63.8157	100	0	59.6671	43.2938	97.5072	89.971	89.9681	76.0682	43.4763	28.1352	15.2162	6.12239	3.99402	11.8709	11.8711	26.1912	59.9228	74.9514	87.403	96.0134
54.3729	66.0013	62.4001	74.9067	64.7158	100	0	58.9838	43.6978	98.1952	98.1964	88.1446	74.6135	43.8457	29.0135	15.9679	6.49691	3.31676	3.31673	13.5324	27.4238	59.1905	73.7897	86.3995	95.4661
54.8747	63.6708	62.9916	75.2487	63.6389	100	0	58.4383	43.7423	99.7384	95.5494	85.8815	73.1573	43.9608	29.2768	16.1051	6.48408	1.00234	5.23804	15.0628	28.1274	58.4443	72.9725	85.8478	95.1918
-2.53743	0.864699	9.81218	5.7774	3.21982	0	0.127472	50	-50	17.4108	32.7014	44.0026	49.5169	44.8138	34.6907	19.4102	1.5909	-16.1183	-31.6579	-43.4292	-49.1567	-43.1076	-32.5743	-17.4752	-0.135476
-0.680042	3.38647	12.7815	7.99466	7.23139	0	0.0058458	50	-50	18.0062	33.2587	44.299	49.6666	44.3693	33.604	18.4224	18.4226	-17.04	-32.4346	-43.7548	-49.4693	-42.8035	-31.5872	-16.4495	-16.449
-1.49052	3.51224	12.1716	7.49235	6.35413	0	-0.0814013	50	-50	17.4633	32.2999	43.4167	49.2119	44.7514	34.8491	34.8494	18.2436	-16.4328	-31.4661	-42.8249	-48.9538	-43.1031	-32.6999	-32.6991	-16.4279
-2.45999	4.48817	11.3593	6.81796	5.20558	0	-0.186648	50	-50	16.508	31.0267	42.4065	48.6787	45.6541	45.6543	33.4576	17.3224	-15.5386	-30.116	-41.7211	-48.2974	-43.7781	-43.7785	-31.5117	-15.5898
-1.71494	3.85703	10.0027	6.98296	5.03589	0	-0.177913	50	-50	15.8164	30.2048	41.7887	48.2719	49.8299	43.2706	31.5573	16.4538	-14.6565	-29.1395	-40.9882	-47.7489	-48.4753	-41.3349	-29.552	-14.6176
-1.85506	3.60637	11.8676	7.12832	5.53856	0	0.316491	50	-50	16.2895	31.1527	43.1084	49.792	48.4242	42.0938	30.9242	16.5648	-14.2532	-29.1865	-41.3933	-48.2635	-46.2986	-39.3892	-28.107	-13.8991
-1.50093	4.55112	9.76032	7.79393	5.3063	0	0.0943561	50	-50	17.2095	33.0752	45.4459	45.4483	48.8196	42.7104	31.7364	17.1947	-15.6128	-31.7827	-44.625	-44.6252	-46.9901	-40.3973	-29.3979	-15.0901
-2.05205	4.50495	10.8069	6.32785	5.65409	0	0.160556	50	-50	18.2222	34.4348	34.4332	44.5133	49.3668	43.7838	33.0705	18.329	-16.625	-33.2876	-33.2875	-43.9001	-47.6882	-41.5962	-30.8672	-16.2248
-0.444653	-1.77077	13.6031	6.72143	3.19713	0	0.318659	50	-50	18.1283	18.1287	33.4708	44.2733	49.7009	44.458	33.698	18.5546	-16.4821	-16.482	-32.3736	-43.7291	-47.9692	-42.2104	-31.5408	-16.4856
-2.05147	5.66333	9.0281	5.36048	6.04614	0	0.335646	50	-50	0.224663	17.6215	33.6088	44.3154	49.8896	44.7419	33.8318	18.2362	1.85558	-16.1337	-32.4788	-43.6351	-48.1003	-42.4795	-31.5751	-16.151
1.74212	1.6487
0.783343	1.33209
0.714771	0.742414
1.50625	0.659495
2.3387	0.582517
1.53071	0.409508
2.55329	0.94277
2.13077	0.666447
1.92439	2.73082
1.56986	1.62329

## Sheet: MonteCarlo
56.5601	64.8818	60.1368	69.3165	61.2309	100	0	50.8388	52.0633	97.2841	90.2805	78.9578	65.6226	36.7431	23.1962	12.0703	4.65013	3.80624	10.9635	22.4352	36.1644	65.8804	79.0988	89.9089	96.9247
53.8396	63.7087	62.2311	70.9463	64.6475	100	0	51.0302	51.9873	97.3443	90.3005	79.0191	65.7367	36.9628	23.4548	12.311	4.70929	3.85815	10.8764	22.5265	36.1386	65.92	79.1055	89.8933	96.8772
55.1462	65.1957	59.5547	72.5425	61.5708	100	0	50.9265	51.8799	97.2744	90.2342	78.9388	65.6105	36.8147	23.4463	12.0289	4.60898	3.98472	10.8695	22.4972	36.1609	65.7963	78.9641	89.7564	96.76
57.1882	63.7809	58.8302	69.9394	62.3795	100	0	50.8595	51.9023	97.2896	90.3207	78.9425	65.5971	36.7317	23.151	11.9334	4.71531	3.76551	10.8976	22.3416	36.0847	65.8647	79.1109	89.8876	96.9496
55.2765	63.6393	59.9626	70.6214	63.4407	100	0	50.8768	52.0496	97.3464	90.2982	78.9581	65.6289	36.7573	23.1946	12.0951	4.59644	3.81004	10.8352	22.4576	36.2076	65.9313	79.1307	89.9048	96.9234
55.4654	62.2979	61.2631	72.0089	63.0735	100	0	50.9004	52.0864	97.3267	90.2757	78.9625	65.6689	36.7951	23.19	12.0435	4.62327	3.90454	11.0343	22.5759	36.2369	65.9397	79.1372	89.8977	96.8853
56.0331	62.8891	59.2843	72.674	59.7658	100	0	50.81	52.0201	97.2962	90.227	78.9049	65.5683	36.6817	23.1828	11.8251	4.55721	3.83638	10.9941	22.537	36.2275	65.8791	79.0794	89.8804	96.9052
55.2835	63.8873	61.4202	75.0089	63.3247	100	0	51.0905	51.9401	97.3632	90.3198	79.0228	65.7347	37.0393	23.496	12.189	4.77324	3.71138	10.8061	22.4594	36.1375	65.8925	79.1271	89.8669	96.8885
54.5342	62.2245	58.6183	75.7417	61.9902	100	0	50.9946	51.9122	97.3342	90.2748	78.9563	65.6615	36.8778	23.3929	12.0349	4.57244	3.89556	10.9477	22.3556	36.1191	65.9111	79.1431	89.8864	96.8899
55.2361	63.0588	61.4294	69.4672	60.297	100	0	50.8123	51.9809	97.3771	90.311	78.9677	65.5883	36.6563	23.1383	12.0982	4.57675	3.87246	11.0076	22.4962	36.2204	65.9196	79.1775	89.9808	96.9617
55.0544	63.2319	60.5343	68.1138	62.5023	100	0	50.8141	51.9241	97.3198	90.2654	78.9323	65.5975	36.6493	23.2225	12.1736	4.68141	3.86997	10.778	22.4103	35.9933	65.8655	79.0931	89.9089	96.8927
55.1914	65.8305	59.3231	68.7684	60.2754	100	0	50.8561	51.9143	97.3283	90.3327	78.9735	65.6118	36.7629	23.3713	12.0806	4.64372	3.87989	10.8494	22.4419	36.1176	65.83	79.0519	89.8672	96.8871
54.7397	65.7665	59.4193	75.3534	62.4525	100	0	50.9288	52.1549	97.3226	90.2663	78.9835	65.6775	36.8379	23.3908	12.2335	4.82132	3.9524	10.9528	22.4819	36.2835	66.0038	79.1482	89.9086	96.9316
56.3339	65.0751	59.2162	73.8055	66.0602	100	0	51.1262	52.0511	97.3334	90.3144	79.0119	65.7523	37.0377	23.5571	12.2387	4.7435	4.13325	11.2119	22.7441	36.3687	66.009	79.1937	89.9305	96.9265
54.7224	65.6415	61.4148	76.1374	62.4347	100	0	51.0382	52.0732	97.3616	90.3343	79.0256	65.7242	37.0129	23.6731	12.3219	4.70174	3.97773	10.9907	22.4306	36.2939	65.9356	79.0972	89.8676	96.8993
55.6207	63.3839	60.6888	73.7406	60.0107	100	0	50.8834	51.9093	97.3381	90.2557	78.9555	65.6044	36.7829	23.3192	12.1118	4.6687	3.77871	10.7743	22.2546	36.0872	65.8609	79.1153	89.9064	96.9018
56.5536	63.5881	61.8235	68.3065	60.0125	100	0	50.8149	52.018	97.3152	90.2527	78.9436	65.5846	36.7865	23.2475	11.9681	4.6085	3.93374	10.9932	22.6395	36.2484	65.8274	79.1	89.8877	96.8892
55.2293	64.9009	60.7067	72.4166	62.2873	100	0	50.9313	51.9399	97.2529	90.2628	78.9692	65.6786	36.8751	23.3655	12.2666	4.71985	3.94816	10.9773	22.4518	36.1018	65.8183	79.0071	89.7773	96.7887
55.139	60.1048	61.6265	77.0942	61.864	100	0	51.0969	52.0362	97.3933	90.3121	79.0385	65.7745	36.9117	23.5335	12.3437	4.73513	4.04795	11.0938	22.4469	36.255	66.0355	79.1664	89.9133	96.8926
57.4554	61.9987	62.854	72.0742	62.0662	100	0	51.0757	51.8808	97.3652	90.3475	79.0137	65.7312	36.9306	23.3648	12.1876	4.6783	3.83135	10.9947	22.3842	36.0413	65.9255	79.1568	89.9159	96.8896
55.3009	62.8686	59.6299	72.9051	60.4824	100	0	50.9046	51.9708	97.3233	90.2613	78.9806	65.6134	36.8143	23.3586	12.1949	4.66674	3.88963	10.947	22.442	36.2453	65.8711	79.1024	89.9055	96.8895
54.4931	64.3172	59.3135	71.3367	63.1422	100	0	50.8393	52.1345	97.3874	90.3279	79.008	65.644	36.7475	23.3102	12.1227	4.80167	3.8808	10.8694	22.5953	36.3333	65.9836	79.203	89.9915	97.0148
56.1153	62.618	60.3353	69.4362	62.9267	100	0	50.9897	51.9359	97.329	90.3581	78.9938	65.6807	36.8569	23.3898	12.1311	4.69723	3.82354	10.9964	22.4643	36.1965	65.8883	79.1339	89.921	96.9083
54.945	64.6164	59.8355	72.2	63.7742	100	0	51.0299	52.0711	97.3866	90.3578	79.0337	65.7308	36.8554	23.3781	12.1343	4.73546	3.87438	10.9445	22.6373	36.2404	66.0203	79.2176	89.9736	96.9953
54.363	65.5646	60.9083	72.8073	63.7514	100	0	51.0505	52.0233	97.3684	90.3446	79.0297	65.7533	36.9678	23.568	12.3694	4.83019	4.07394	11.0098	22.4908	36.1783	65.9535	79.1223	89.9218	96.9049
-1.89681	3.36914	10.7799	5.30399	3.8889	0	0.0559773	50	-50	15.4016	29.3184	40.5559	47.2908	47.5775	40.9968	29.9954	15.8942	-14.0953	-28.1604	-39.746	-46.882	-45.9005	-38.8405	-27.9397	-14.0269
-1.48803	4.7617	8.69231	7.07994	5.54832	0	0.040251	50	-50	15.3948	29.342	40.683	47.4027	47.5608	41.0413	30.0815	15.9991	-14.0332	-28.198	-39.7021	-46.7846	-45.937	-38.8613	-27.9661	-14.0533
-2.78692	4.07386	11.3946	7.00245	2.83102	0	0.147709	50	-50	15.3866	29.3063	40.6305	47.3855	47.6536	41.0722	30.1387	16.0483	-13.9044	-28.0299	-39.5433	-46.7427	-45.8117	-38.9072	-27.8299	-14.0106
-2.2728	2.99479	11.5459	7.40265	4.97551	0	0.160245	50	-50	15.4816	29.3394	40.6098	47.3807	47.5696	41.0247	30.1124	16.0193	-14.0151	-28.0226	-39.633	-46.7444	-45.782	-38.6852	-27.762	-13.9729
-1.98549	4.09883	9.88707	6.78653	3.44147	0	0.0708253	50	-50	15.4748	29.3837	40.6408	47.3749	47.592	41.0379	30.0742	15.9526	-14.0712	-28.1872	-39.7037	-46.7528	-45.8392	-38.7575	-27.8748	-13.9761
-2.62002	2.78963	10.1936	5.18953	3.3625	0	0.0410233	50	-50	15.4264	29.353	40.6127	47.3526	47.5778	41.0395	30.0392	15.9173	-14.1092	-28.1941	-39.7443	-46.8043	-45.8956	-38.8075	-27.9242	-14.0251
-2.36725	2.11215	9.55176	5.23479	4.60699	0	0.0725317	50	-50	15.4572	29.3508	40.6189	47.3938	47.5741	40.9295	30.0032	15.8911	-14.0779	-28.136	-39.6672	-46.7615	-45.8531	-39.0319	-27.8403	-14.0136
-2.12229	6.34737	8.83329	8.80135	5.68359	0	0.0382103	50	-50	15.3732	29.3433	40.6792	47.3951	47.596	41.0546	30.1655	16.049	-14.0358	-28.1998	-39.6865	-46.8053	-45.9129	-38.8472	-27.9082	-14.0978
-0.884803	3.41782	10.4619	7.50295	5.47706	0	0.175105	50	-50	15.5122	29.4295	40.6724	47.4045	47.5966	40.994	30.115	16.0108	-13.8795	-27.9581	-39.582	-46.6966	-45.784	-38.7423	-27.7244	-13.8982
-1.67099	2.28542	11.5671	5.29602	3.78183	0	0.0642229	50	-50	15.4652	29.3264	40.5954	47.3491	47.5589	40.9088	29.9255	15.8759	-14.0481	-28.0429	-39.6229	-46.6918	-45.8225	-38.7494	-27.8252	-13.8969
-1.25718	4.76676	13.1165	5.19464	4.67104	0	0.138664	50	-50	15.4555	29.3233	40.5979	47.3447	47.5992	40.943	30.0056	16.0166	-13.9561	-28.095	-39.6921	-46.87	-45.7702	-38.7381	-27.8551	-13.9501
-3.08653	4.91679	10.7611	6.54722	4.88869	0	0.0961372	50	-50	15.4063	29.3152	40.6294	47.4043	47.5609	40.9862	30.0646	15.9955	-13.9488	-28.0233	-39.5986	-46.731	-45.8572	-38.8877	-27.8329	-13.9704
-1.44766	0.634847	9.38774	7.40834	6.90506	0	0.0199439	50	-50	15.4156	29.3042	40.5902	47.3515	47.5771	40.9387	29.9775	15.8838	-14.1102	-28.1917	-39.7931	-46.8946	-45.8425	-38.8262	-27.9604	-14.0979
-1.40157	0.649572	12.2316	6.17876	6.82958	0	0.184651	50	-50	15.497	29.375	40.6469	47.4115	47.605	41.0061	30.1024	16.0077	-13.9081	-27.926	-39.5355	-46.7135	-45.749	-38.6602	-27.6983	-13.8819
-2.25629	3.39749	9.90191	9.00721	4.95389	0	-0.0727329	50	-50	15.3289	29.293	40.5554	47.3136	47.6032	40.9832	30.0786	15.882	-14.1288	-28.207	-39.8413	-46.8817	-45.9292	-39.0518	-28.0426	-14.1538
-2.22829	3.68127	13.7511	6.71308	6.57223	0	0.130471	50	-50	15.4648	29.337	40.6241	47.409	47.574	40.9526	30.0598	16.0241	-14.0145	-28.1131	-39.6846	-46.8481	-45.8082	-38.8078	-27.8583	-13.9834
-2.82621	1.61457	10.9977	4.70777	4.54847	0	0.0185831	50	-50	15.3812	29.2441	40.5562	47.3368	47.4859	40.9133	30.0093	15.8958	-14.1329	-28.1793	-39.6631	-46.7806	-45.9776	-38.9292	-27.9141	-14.0261
-1.64828	0.883633	12.252	6.51621	5.23172	0	0.161236	50	-50	15.3763	29.266	40.5344	47.2977	47.616	41.0477	30.1061	16.0341	-13.9697	-27.9586	-39.5638	-46.7855	-45.8464	-38.7581	-27.906	-14.0317
-2.46982	2.90807	10.8438	7.69302	4.81271	0	0.0734623	50	-50	15.4309	29.3635	40.6277	47.4287	47.6573	41.0389	30.1114	15.9791	-13.9522	-28.0537	-39.6895	-46.7034	-45.7363	-38.8024	-27.8823	-13.9829
-2.17858	2.93102	12.2994	8.51926	5.51109	0	0.180988	50	-50	15.4693	29.3931	40.655	47.3793	47.6686	41.1438	30.1954	16.1392	-13.9552	-27.9812	-39.6467	-46.7706	-45.7234	-38.6224	-27.7263	-13.9094
-2.8744	3.98675	11.0449	6.57078	4.4795	0	0.0678035	50	-50	15.3898	29.3122	40.6248	47.398	47.5554	40.9449	29.9992	15.9367	-13.9783	-28.1203	-39.6754	-46.7323	-45.8652	-38.8723	-27.9057	-13.9892
-2.79048	2.75355	10.1565	6.01335	5.50062	0	-0.016561	50	-50	15.4405	29.3109	40.6289	47.3772	47.5342	40.8549	29.9039	15.8479	-14.1588	-28.2278	-39.6992	-46.7345	-45.8703	-38.8729	-27.8989	-14.0367
-2.43933	2.46825	9.72651	6.73057	6.1548	0	0.129079	50	-50	15.4405	29.3479	40.6083	47.4059	47.6115	41.0063	30.1002	16.0366	-13.986	-28.0574	-39.6338	-46.6316	-45.7857	-38.7787	-27.8059	-13.9387
-0.946392	3.68671	10.8817	5.70193	4.9435	0	0.108393	50	-50	15.5301	29.4276	40.7054	47.4027	47.6347	41.0167	30.1024	16.0035	-14.0307	-28.0984	-39.5809	-46.7557	-45.7703	-38.7842	-27.8123	-13.9481
-1.05427	3.98472	11.5933	6.2183	6.13097	0	0.0829305	50	-50	15.4236	29.3514	40.6131	47.3472	47.6143	41.0101	30.0558	16.0213	-13.9506	-28.0633	-39.7176	-46.8502	-45.8355	-38.8487	-27.9197	-14.0334
55.2361	0.384575	0.181675	-2.17858	0.530298	0.260754		55.2361	0.796997	0.291111	-2.17858	0.690548	0.291243
63.7087	1.17313	0.649876	3.36914	0.615584	0.615594		63.7087	1.19226	0.819599	3.36914	0.617612	0.900893
60.3353	0.927818	0.780548	10.8438	0.702049	0.687279		60.3353	1.07948	0.915966	10.8438	0.723299	0.941893
72.2	0.705101	1.57869	6.57078	0.509156	0.55743		72.2	1.54052	2.26061	6.57078	0.831873	0.868849
62.3795	0.693996	0.80867	4.95389	0.557192	0.3469		62.3795	0.762688	1.14853	4.95389	0.594429	0.405422
100	0	0	0	0	0		100	0	0	0	0	0
0	0	0	0.0734623	0.057009	0.017485		0	0	0	0.0734623	0.0652014	0.032439
50.9265	0.103394	0.0670471	50	0	0		50.9265	0.103691	0.0704689	50	0	0
51.9873	0.0622635	0.051384	-50	0	0		51.9873	0.0638313	0.0631638	-50	0	0
97.3334	0.0281296	0.0107956	15.4309	0.0339022	0.0292349		97.3334	0.0297546	0.0136337	15.4309	0.0343037	0.0360842
90.3005	0.020256	0.0341263	29.3394	0.0120544	0.0241814		90.3005	0.0274429	0.0350571	29.3394	0.0135937	0.027153
78.9735	0.0384369	0.0156631	40.6241	0.00643158	0.0157661		78.9735	0.0401993	0.0171432	40.6241	0.0166626	0.0262108
65.6615	0.0627365	0.0497437	47.3807	0.0220261	0.0291786		65.6615	0.0692825	0.0510101	47.3807	0.0220261	0.0315933
36.8147	0.063118	0.0517769	47.592	0.0130196	0.0180054		36.8147	0.0970497	0.0573387	47.592	0.0194893	0.022438
23.3655	0.0273895	0.117996	41.0061	0.031765	0.0535622		23.3655	0.0807667	0.143023	41.0061	0.0327568	0.0612221
12.1311	0.0637941	0.050458	30.0742	0.0282269	0.0648861		12.1311	0.102407	0.0608215	30.0742	0.0318604	0.0685692
4.68141	0.0384488	0.0376806	15.9991	0.0202436	0.0817595		4.68141	0.0537267	0.0581307	15.9991	0.022193	0.103333
3.87989	0.053843	0.0435128	-14.0151	0.0590324	0.056097		3.87989	0.0682707	0.0485454	-14.0151	0.059866	0.0627975
10.9528	0.0413017	0.0763788	-28.0984	0.0555458	0.0809021		10.9528	0.0419178	0.0832815	-28.0984	0.0684757	0.0887737
22.4594	0.0377445	0.0175266	-39.6754	0.0423317	0.0238838		22.4594	0.0670986	0.0242367	-39.6754	0.0524292	0.0267525
36.1965	0.0439072	0.0589294	-46.7615	0.0269623	0.0428391		36.1965	0.0488739	0.0773125	-46.7615	0.0291939	0.0437889
65.9111	0.0245361	0.0400162	-45.8392	0.0535126	0.0260658		65.9111	0.0286026	0.0456161	-45.8392	0.0551338	0.0311661
79.1223	0.0208435	0.0222473	-38.8078	0.0497017	0.0534477		79.1223	0.0259323	0.0234146	-38.8078	0.0503616	0.0644646
89.9055	0.00774384	0.0179214	-27.8748	0.0448589	0.0334339		89.9055	0.0104141	0.019165	-27.8748	0.0495815	0.0393696
96.8993	0.024086	0.00981903	-13.9892	0.0188122	0.0376291		96.8993	0.0253983	0.0100937	-13.9892	0.0391722	0.0424852
